# Supplementary material for: OCT and ERG Techniques in High-Throughput Phenotyping of Mouse Vision
Source: Genes (Basel). 2023 Jan 22;14(2):294. doi: 10.3390/genes14020294 (PMC9956909; doi:10.3390/genes14020294)
Supplement: Supplementary file 1 [file genes-14-00294-s001.zip]

Archive with 1 entries (1 files):
- genes-2106843-supplementary.pdf
